# Supplementary material for: The Impact of Antibiotic Prophylaxis on Antibiotic Resistance, Clinical Outcomes, and Costs in Adult Hemato-Oncological and Surgical Patients: A Systematic Review and Meta-Analysis
Source: Antibiotics (Basel). 2025 Aug 22;14(9):853. doi: 10.3390/antibiotics14090853 (PMC12466468; doi:10.3390/antibiotics14090853)
Supplement: Supplementary file 1 [file antibiotics-14-00853-s001.zip]

Archive with 1 entries (1 files):
- antibiotics-3789573-supplementary.pdf
